# Supplementary material for: MYcology Stewardship Tool (MyST): a retrospective, descriptive multidisciplinary team review of antifungal prescribing practice in a UK tertiary centre
Source: JAC Antimicrob Resist. 2026 Jul 28;8(4):dlag149. doi: 10.1093/jacamr/dlag149 (PMC13409301; doi:10.1093/jacamr/dlag149)
Supplement: dlag149_Supplementary_Data [file dlag149_supplementary_data.xlsx]

## Sheet: Patient details
Patient Details					Admission Info
Patient Number	Gender		Year of Birth	Speciality	Episode count	Disease Status	Admission Date	Reason for Admission	Indwelling venous long lines

## Sheet: Haem&Transplant
	Haem&Transplant details					Chemo			Transplant
Patient Number	Primary Diagnosis	Specify other	Date of Primary Diagnosis	Notes (details of previous chemotherapy and radiotherapy)	Disease Status	Specify chemo	Chemo cycle	Name of regimen	Transplant type	Transplant date

## Sheet: Non HaemOnc
	Specialty details					Immunosuppresive treatment			Immunosuppresive treatment 2			Immunosuppresive treatment 3
Patient Number	Primary Diagnosis	Specify other	Date of Primary Diagnosis	Disease state	Other diagnoses	Specify medications	Dose	Duration	Specify medications	Dose	Duration	Specify medications	Dose	Duration

## Sheet: Diagnosis
Patient Number	Neutrophil Count			EORTC MSG Criteria														GCS
	Did the count go below 0.5	Onset date	Recovery date	Neutropenia of 0.5 for >10 days	Did the patient have a scan	CXR	Fever	Fever onset date	Fever resolved	Fever Free text	T-cell immuno	Haematopoietic stem cell transplant	Solid organ transplant	B-cell immuno	Inherited severe immunodeficiency	Steroids >= 0.3mg/kg for >= 3 weeks in last 60 days	Acute GVHD III IV, refractory or steroids	GCS	Symptoms & Signs

## Sheet: Diagnosis (2)
Patient Number	EORTC MSG Criteria				CXR		Bronchoscopy			Microbiology +ve virology			Microbiology +ve blood cultures			Other +ve culture(s)			Serum Galactomannan		Serum 1-3 Beta d glucan		Aspergillus		Diagnostics		Final infection status
	Date	Scan type	Scan site	Scan results	Date	Result	Test date	Test type	Results	Test date	Specifiment type	Results	Test date	Sample line	Culture result	Test date	Specimen type	Culture result	Test date	Index	Test date	Index	Interpretation		Micro Evidence fungus	Micro evidence virus	Final infection status	Specify Fungal EORTC (Possible, Probable, Proven)	Other detail(s)

## Sheet: Antifungal
Patient Number	Prophylaxis/Treatment	Indication	Antifungal	Start date	Duration (end or review date)	Dose	Frequency	Route	TDM indicated	TDM performed	TDM acted on	Adverse reaction	Drug interactions	Reason stop	Guideline compliant	Stewardship comment	Other detail(s)

## Sheet: Outcome
	Final plan									Discharge				Mortallity
Patient Number	Antifungal	Indication	Dose	Frequency	Route	Start date	End / review date	TDM plan	Other monitoring plan	Was the patient discharged from hospital	Discharge date	Discharge plan	Patient counselling. information leaflet provided	Is the patient still alive?	Date of death	Cause of death	Outcome 30 days from starting antifungal
